# Supplementary material for: Headache in the Emergency Department: A Multicenter Observational Study from Singapore
Source: Medicina (Kaunas). 2023 Jul 21;59(7):1340. doi: 10.3390/medicina59071340 (PMC10384407; doi:10.3390/medicina59071340)
Supplement: Supplementary file 1 [file medicina-59-01340-s001.zip]

Archive with 1 entries (1 files):
- medicina-2504076-supplementary.pdf
